# Supplementary material for: Interferon beta treatment is a potent and targeted epigenetic modifier in multiple sclerosis
Source: Front Immunol. 2023 May 30;14:1162796. doi: 10.3389/fimmu.2023.1162796 (PMC10266220; doi:10.3389/fimmu.2023.1162796)
Supplement: Supplementary file 4 [file Table_1.xlsx]

## Sheet: Supplementary_Table_1_final
Supplementary Table 1. All samples used in this study and their associated MTS
Sample ID	Treatment	Is Female	Age at blood collection	Group	MTS	Specific Treatment	IFN 1a_vs_1b	Days since first treatment	MS subtype	ARMSSS	Disease Duration (Years)
2400100	none	0	34.9843	Replication	-0.541448	Untreated			CIS	4.78	0.3
2400300	none	1	29.4757	Replication	-0.491032	Untreated			CIS	5.68	0.9
2400600	none	1	30.9569	Replication	-0.392173	Untreated			CIS	5.36	0.2
2400800	none	1	39.8029	Replication	-0.484043	Untreated			RR	0.5	0.8
2401300	none	1	29.9603	Replication	-0.423657	Untreated			RR	2.76	0.7
2401500	none	1	33.9904	Replication	-0.513623	Untreated			CIS	5.93	0.6
2501700	Interferon beta	1	40.345	Replication	-0.347423	Rebif [44]	1a	65	RR	5.78	0.7
2502300	none	1	35.0445	Replication	-0.543471	Untreated			CIS	0.68	0.2
2502500	none	1	20.6516	Replication	-0.330741	Untreated			CIS	8.49	0.3
2502600	none	1	58.2587	Replication	-0.490545	Untreated			CIS	3.62	0.8
2502700	none	0	33.64	Replication	-0.569315	Untreated			CIS	2.36	0.1
2502800	none	1	50.8556	Replication	-0.554843	Untreated			RR	0.84	16.6
2502900	none	1	48.6461	Replication	-0.588827	Untreated			RR	5.01	5.2
2503000	Interferon beta	0	45.9439	Replication	-0.40251	Rebif [44]	1a	166	RR	2.02	1
2503200	none	1	34.152	Replication	-0.517733	Untreated			RR	3.73	0.3
2503300	Interferon beta	1	42.1739	Replication	-0.303543	Rebif [44]	1a	96	RR	0.43	0.7
2503500	none	1	44.3696	Replication	-0.520046	Untreated			RR	5.78	0.7
2503600	none	1	34.8145	Replication	-0.541261	Untreated			PP	3.6	2
2604100	none	1	45.0376	Replication	-0.527186	Untreated			PP	4.9	1.6
2604500	none	1	19.2142	Replication	-0.533335	Untreated			CIS	9.76	0
2605900	none	1	46.9268	Replication	-0.499154	Untreated			RR	5.4	1
2606200	Interferon beta	1	48.4134	Replication	-0.536371	Rebif [44]	1a	15	RR	1.8	1.1
2606800	none	1	23.9945	Replication	-0.516861	Untreated			CIS	7.26	0.2
3400500	none	1	32.6215	Replication	-0.586422	Untreated			CIS	5.04	0.7
3400700	Interferon beta	1	56.0411	Replication	-0.472767	Betaferon	1b	3	RR	7.74	0.1
3401000	Interferon beta	1	26.924	Replication	-0.468857	Betaferon	1b	1	RR	1.01	0.7
3401100	none	0	49.5195	Replication	-0.564242	Untreated			PP	4.9	1.9
3401200	none	1	52.1807	Replication	-0.525125	Untreated			CIS	3.71	0.6
3401300	none	1	38.6776	Replication	-0.362006	Untreated			CIS	5.26	1
3401400	Interferon beta	1	45.2649	Replication	-0.288408	Betaferon	1b	103	PP	7.25	0.6
3401500	none	1	49.1773	Replication	-0.583472	Untreated			CIS	3.41	0.6
3401800	none	1	23.7673	Replication	-0.54652	Untreated			RR	7.26	0.6
3402000	none	1	44.1588	Replication	-0.553471	Untreated			CIS	3.22	0.6
3402100	none	0	35.9754	Replication	-0.541529	Untreated			CIS	2.08	0.2
3402200	none	1	32.7173	Replication	-0.576309	Untreated			RR	0.77	0.5
3402300	none	1	28.8159	Replication	-0.496897	Untreated			CIS	5.68	0.4
3402400	Interferon beta	1	35.3949	Replication	-0.407869	Avonex	1a	108	RR	2.26	0.6
3402500	none	1	31.3977	Replication	-0.48801	Untreated			RR	5.36	0.4
3402600	none	1	50.3792	Replication	-0.563667	Untreated			CIS	0.23	0.4
3402700	none	1	28.1971	Replication	-0.541628	Untreated			CIS	5.84	0.2
3402800	none	0	18.1465	Replication	-0.567274	Untreated			CIS	1.5	0.4
3402900	none	0	37.6537	Replication	-0.540321	Untreated			CIS	4.27	10.8
3503000	none	0	33.5715	Replication	-0.526676	Untreated			CIS	2.36	0.3
3503200	none	0	20.7693	Replication	-0.566202	Untreated			CIS	6.33	0.3
3503300	none	0	58.4449	Replication	-0.542506	Untreated			CIS	6.29	1.7
3503400	none	1	34.1985	Replication	-0.565194	Untreated			CIS	0.72	0.3
3503500	none	0	39.9808	Replication	-0.56869	Untreated			CIS	3.89	0.4
3503600	none	1	38.5161	Replication	-0.603765	Untreated			RR	1.81	0.6
3503700	none	1	23.9398	Replication	-0.553993	Untreated			RR	1.14	1.1
3503800	none	1	38.3326	Replication	-0.548803	Untreated			RR	0.56	0.7
3503900	none	1	30.2533	Replication	-0.222289	Untreated			CIS	0.88	0.5
3504000	none	1	45.0294	Replication	-0.532253	Untreated			RR	0.35	1.2
3504100	none	1	44.0356	Replication	-0.561491	Untreated			RR	3.22	3.4
3504200	none	1	24.7173	Replication	-0.579917	Untreated			CIS	6.09	0.2
3504300	none	1	45.2813	Replication	-0.390034	Untreated			RR	1.23	6.2
3504400	none	0	26.6366	Replication	-0.569975	Untreated			CIS	7.78	0.3
3504600	Interferon beta	1	24.1451	Replication	-0.323108	Betaferon	1b	89	RR	4.82	0.4
3504700	none	1	51.5099	Replication	-0.513361	Untreated			RR	2.93	0.9
3504800	none	0	27.2909	Replication	-0.57147	Untreated			PP	9.78	10.7
3504900	none	1	39.7563	Replication	-0.266519	Untreated			RR	3.89	1.8
3505000	none	0	35.5811	Replication	-0.462865	Untreated			CIS	6.48	0
3505200	none	1	48.7803	Replication	-0.555502	Untreated			RR	4.22	2.4
3505300	none	0	31.3539	Replication	-0.586849	Untreated			RR	2.71	7.5
3505400	none	0	27.5565	Replication	-0.516929	Untreated			CIS	2.94	2
3505500	none	1	31.2389	Replication	-0.523044	Untreated			CIS	2.71	0.1
3505700	none	1	31.8549	Replication	-0.533174	Untreated			PP	6.33	1.1
3605900	none	1	25.7659	Replication	-0.411959	Untreated			RR	3.07	0.8
3606000	Interferon beta	1	33.6537	Replication	-0.300431	Betaferon	1b	227	RR	0.72	2.2
3606100	none	1	41.6619	Replication	-0.533292	Untreated			RR	4.55	0.3
3606200	Interferon beta	0	40.6078	Replication	-0.434547	Avonex	1a	97	RR	1.62	0.4
3606300	none	0	56.1396	Replication	-0.489438	Untreated			CIS	5.72	0.6
3606400	none	0	47.8604	Replication	-0.554859	Untreated			CIS	0.29	0.2
3606500	none	1	43.8248	Replication	-0.52205	Untreated			CIS	0.37	2.5
3606600	Interferon beta	1	42.1218	Replication	-0.363081	Betaferon	1b	86	RR	0.43	1.6
3606700	none	0	55.6222	Replication	-0.434607	Untreated			PP	5.72	4.2
3606800	Interferon beta	1	55.6632	Replication	-0.445865	Avonex	1a	146	RR	1.75	0.9
3607200	none	1	45.5606	Replication	-0.597998	Untreated			RR	4.01	2.2
3607700	none	0	41.2977	Replication	-0.557145	Untreated			RR	0.49	1.5
3607800	Interferon beta	1	32.8816	Replication	-0.551536	Betaferon	1b	243	RR	6.84	1.2
3607900	none	1	35.9671	Replication	-0.425522	Untreated			RR	2.08	3.5
3608000	Interferon beta	1	30.2724	Replication	-0.278725	Untreated		79	RR	5.53	0.5
3608100	none	0	38.8145	Replication	-0.53073	Untreated			RR	2.96	1.7
3708200	none	1	22.7899	Replication	-0.53987	Untreated			PP	8.6	2.8
4400100	none	0	37.6591	Replication	-0.53934	Betaferon	1b		RR	1.87	4.9
4400200	none	0	35.5619	Replication	-0.56422	Untreated			RR	2.08	1.9
4400300	none	1	46.8638	Replication	-0.566814	Untreated			CIS	0.31	0.6
4400400	none	1	20.3258	Replication	-0.596181	Untreated			RR	1.44	0.5
4400500	none	0	46.0507	Replication	-0.517661	Untreated			CIS	3.01	0.2
4400700	none	0	29.2183	Replication	-0.531266	Untreated			CIS	0.9	0.1
4400900	none	1	32.553	Replication	-0.581934	Untreated			CIS	0.77	0.5
4401000	none	1	46.8008	Replication	-0.527609	Untreated			CIS	1.9	0.2
4401100	none	1	27.7673	Replication	-0.549972	Untreated			CIS	2.94	0.6
4401300	none	1	43.7043	Replication	-0.567759	Untreated			CIS	0.37	0.5
4401800	none	1	27.614	Replication	-0.473208	Untreated			RR	2.94	2.3
4401900	none	1	39.2115	Replication	-0.527636	Untreated			RR	1.81	0.6
4402100	none	1	43.0144	Replication	-0.545168	Untreated			CIS	3.37	0.2
4402200	none	1	40.0903	Replication	-0.498204	Untreated			CIS	4.96	0.2
4402300	none	0	27.1129	Replication	-0.474076	Untreated			CIS	3.04	0.3
4402400	none	1	41.9247	Replication	-0.497358	Untreated			CIS	0.43	0.5
4402500	none	1	30.4066	Replication	-0.500591	Untreated			RR	5.53	0.6
4402600	none	0	34.4285	Replication	-0.481856	Untreated			CIS	0.72	0.2
4402700	none	1	30.078	Replication	-0.564217	Untreated			CIS	5.53	0.2
4402800	none	1	42.6064	Replication	-0.567754	Untreated			RR	1.39	0.4
4402900	none	1	37.7358	Replication	-0.561586	Untreated			RR	4.27	0.2
4403000	none	1	48.5366	Replication	-0.509839	Untreated			CIS	2.51	0.4
4403100	none	1	46.9678	Replication	-0.578863	Untreated			CIS	1.09	1.4
4403200	none	1	50.0616	Replication	-0.578582	Untreated			CIS	2.36	0.5
4403300	none	1	35.0445	Replication	-0.556955	Untreated			RR	4.78	0.2
4503400	none	1	26.0561	Replication	-0.583925	Untreated			RR	3.07	0.3
4503600	none	1	37.1828	Replication	-0.515029	Untreated			RR	7.01	0.5
4503700	none	0	32.8241	Replication	-0.51728	Betaferon	1b		RR	5.04	0.5
4504000	none	1	48.7611	Replication	-0.562079	Untreated			CIS	0.26	0.4
4504400	Interferon beta	1	46.2012	Replication	-0.381576	Betaferon	1b	141	RR	1.16	0.4
4504500	none	0	51.3758	Replication	-0.553867	Untreated			RR	0.22	4.1
4504600	none	0	55.5428	Replication	-0.51415	Untreated			PP	1.75	1
4504700	none	1	29.2841	Replication	-0.583882	Untreated			CIS	8.83	0.2
4504800	none	1	37.024	Replication	-0.592756	Untreated			CIS	7.5	0.4
4504900	none	1	34.2998	Replication	-0.562757	Untreated			RR	0.72	0.3
4505300	Interferon beta	1	52.2053	Replication	-0.357075	Betaferon	1b	637	RR	0.2	2
4505400	none	1	38.7899	Replication	-0.269186	Untreated			RR	0.54	3.5
4505500	none	1	55.6441	Replication	-0.573966	Untreated			PP	6.55	2.3
4505600	none	1	28.3559	Replication	-0.524005	Untreated			CIS	0.96	0.2
4505700	none	1	34.5024	Replication	-0.497638	Untreated			RR	5.87	0.8
4505800	Interferon beta	1	20.1369	Replication	-0.268178	Betaferon	1b	552	RR	1.44	1.8
4505900	none	1	33.9028	Replication	-0.564072	Untreated			RR	2.36	1.3
4506000	Interferon beta	1	28.6543	Replication	-0.350251	Avonex	1a	380	RR	0.9	2.7
4506100	none	1	51.7454	Replication	-0.427809	Untreated			PP	3.71	11.5
4506200	none	1	42.0041	Replication	-0.58322	Betaferon	1b		RR	3.52	1.2
4506500	none	1	26.5435	Replication	-0.541126	Untreated			RR	4.63	1.5
4506600	none	1	42.0068	Replication	-0.373322	Untreated			CIS	1.49	0.9
4506700	none	1	55.3018	Replication	-0.573107	Untreated			PP	7.89	7.6
4506800	Interferon beta	0	58.2478	Replication	-0.312125	Betaferon	1b	1045	PP	2.16	8.1
4507000	Interferon beta	0	35.8439	Replication	-0.553623	Avonex	1a	6	RR	0.61	0.3
4507200	Interferon beta	1	34.2587	Replication	-0.373621	Betaferon	1b	105	CIS	4.88	0.4
4507300	none	1	26.9322	Replication	-0.476159	Untreated			RR	4.63	0.5
4507400	none	0	50.193	Replication	-0.553413	Untreated			CIS	0.23	1.1
4507600	none	1	30.8118	Replication	-0.507313	Untreated			CIS	5.36	0.6
4507900	none	1	40.5613	Replication	-0.543828	Untreated			RR	3.73	0.9
4508000	none	0	35.7536	Replication	-0.528769	Untreated			CIS	0.61	0.9
4508100	none	1	20.0986	Replication	-0.540669	Untreated			CIS	1.44	1.5
4508200	none	1	24.0465	Replication	-0.54061	Untreated			CIS	1.14	0.6
4508300	none	1	37.0322	Replication	-0.260119	Untreated			CIS	0.57	0.8
4508400	none	1	26.6694	Replication	-0.341346	Untreated			CIS	8.75	1.4
4608500	none	1	55.217	Replication	-0.53093	Untreated			RR	1.86	0.9
4608700	none	1	50.757	Replication	-0.287824	Untreated			RR	2.26	2.4
4609000	none	1	53.4127	Replication	-0.42648	Untreated			CIS	0.19	0.2
4609100	Interferon beta	1	20.2875	Replication	-0.445877	Rebif [44]	1a	14	RR	8.88	0.5
4609200	none	1	40.9582	Replication	-0.517708	Untreated			RR	6.29	1.1
4609300	none	1	28.0411	Replication	-0.389	Untreated			RR	5.84	1.6
4609400	none	1	19.5619	Replication	-0.545185	Untreated			CIS	1.44	0.2
4609500	none	1	35.2635	Replication	-0.396009	Untreated			RR	2.26	10.3
4609600	none	1	29.7221	Replication	-0.484037	Untreated			RR	5.53	0.8
4612700	none	1	42.3272	Replication	-0.428502	Untreated			RR	1.49	0.9
4612800	none	1	43.7728	Replication	-0.560896	Untreated			CIS	0.37	0.5
4612900	none	1	38.0342	Replication	-0.521736	Untreated			CIS	6.92	5.3
4613200	Interferon beta	1	42.486	Replication	-0.549569	Betaferon	1b	5	CIS	6.1	0.5
4613400	none	1	36.8487	Replication	-0.341937	Untreated			RR	4.41	0.9
4613600	none	1	29.1499	Replication	-0.512218	Untreated			CIS	5.68	1.7
4613800	none	1	18.7844	Replication	-0.488137	Untreated			RR	1.59	0.7
4614200	none	1	43.551	Replication	-0.311199	Untreated			RR	1.31	0.9
4614500	none	1	34.6804	Replication	-0.534009	Untreated			RR	2.26	2.6
4614600	Interferon beta	1	26.0643	Replication	-0.512796	Betaferon	1b	168	RR	3.07	1.1
4715300	none	1	32.7146	Replication	-0.556205	Untreated			CIS	0.77	0.4
7400100	none	0	26.0643	Replication	-0.564542	Untreated			CIS	4.67	0.1
7400200	none	1	36.2765	Replication	-0.515799	Untreated			CIS	3.39	0.2
7400300	none	1	46.4449	Replication	-0.54746	Untreated			CIS	6.13	0.2
7400400	none	1	39.6359	Replication	-0.572275	Untreated			CIS	0.5	0.2
7400500	none	1	39.269	Replication	-0.457763	Untreated			CIS	4.13	1.2
7400600	none	1	38.3299	Replication	-0.532617	Untreated			CIS	5.4	0.5
7400700	none	0	45.8207	Replication	-0.554476	Untreated			CIS	1.16	0.4
7400800	none	1	27.8111	Replication	-0.548211	Untreated			CIS	5.84	0.6
7400900	none	1	39.7481	Replication	-0.554043	Untreated			RR	1.69	0.5
7401000	none	1	42.1656	Replication	-0.498806	Untreated			RR	3.52	0.5
7401100	none	1	23.1266	Replication	-0.550544	Untreated			CIS	9.3	0.4
7401200	none	0	29.8535	Replication	-0.52435	Untreated			CIS	2.76	0.4
7401600	none	1	36.1451	Replication	-0.562293	Untreated			CIS	0.61	0.7
7401700	none	1	41.4511	Replication	-0.515111	Untreated			CIS	1.62	0.7
7402000	none	1	56.8214	Replication	-0.523977	Untreated			CIS	0.14	0.2
7402100	none	1	34.4832	Replication	-0.465415	Untreated			CIS	0.72	0.2
7402300	none	0	39.0089	Replication	-0.56754	Untreated			CIS	0.54	0.4
7402400	none	0	39.3237	Replication	-0.537445	Untreated			CIS	4.13	0.4
7402500	none	1	44.1752	Replication	-0.504815	Untreated			CIS	1.31	0.2
7402600	none	1	55.9973	Replication	-0.442486	Untreated			CIS	1.13	0.3
7402700	none	1	47.3018	Replication	-0.507593	Untreated			CIS	1.9	0.7
7402800	none	0	39.8357	Replication	-0.572552	Untreated			RR	2.79	1.1
7403000	none	0	47.6578	Replication	-0.562761	Untreated			CIS	2.67	0.8
7503100	none	1	47.7317	Replication	-0.411649	Untreated			RR	2.67	0.7
7503200	none	0	42.1629	Replication	-0.574322	Untreated			CIS	3.52	0.6
7503300	none	1	34.8556	Replication	-0.56237	Untreated			CIS	0.68	0.3
7503400	none	1	22.152	Replication	-0.557362	Untreated			CIS	1.33	0.2
7503600	none	0	37.8508	Replication	-0.581509	Untreated			CIS	1.87	0.4
7503800	none	1	46.6037	Replication	-0.564882	Untreated			CIS	1.09	0.1
7503900	none	1	48.1123	Replication	-0.573009	Untreated			CIS	0.29	0.2
7504000	Interferon beta	1	21.6454	Replication	-0.459284	Rebif [44]	1a	21	RR	3.62	0.2
7504100	none	1	34.883	Replication	-0.568437	Untreated			CIS	0.68	0.2
7504200	Interferon beta	0	43.6605	Replication	-0.346035	Betaferon	1b	180	CIS	3.22	0.6
7504300	none	0	44.7201	Replication	-0.557046	Untreated			CIS	0.35	0.1
7504400	none	1	44.9172	Replication	-0.513059	Untreated			CIS	5.61	0.2
7504600	none	1	56.2409	Replication	-0.552606	Untreated			CIS	3.85	0.5
7504800	none	0	37.4839	Replication	-0.58033	Untreated			CIS	3.23	0.2
7505000	none	1	27.4004	Replication	-0.301795	Untreated			RR	3.04	0.2
7505300	none	1	49.9576	Replication	-0.354563	Untreated			RR	2.36	2.4
7505400	none	1	26.7871	Replication	-0.567604	Untreated			CIS	3.04	0.4
7505600	Interferon beta	0	34.1328	Replication	-0.5848	Rebif [44]	1a	477	RR	5.93	1.9
7505700	none	1	27.4114	Replication	-0.573156	Untreated			CIS	1.01	0.9
7506100	none	1	22.3682	Replication	-0.569345	Untreated			RR	1.33	3.3
7506300	none	1	56.4819	Replication	-0.437544	Untreated			RR	1.75	2.2
7506400	Interferon beta	0	44.7775	Replication	-0.330153	Rebif [44]	1a	211	CIS	2.13	0.8
7506500	Interferon beta	1	54.13	Replication	-0.473958	Betaferon	1b	243	RR	0.68	2.7
7506900	Interferon beta	0	48.0246	Replication	-0.350313	Avonex	1a	726	PP	1.03	9.9
7507100	none	1	51.6413	Replication	-0.556193	Untreated			RR	2.93	2.1
7507200	none	1	56.9199	Replication	-0.596625	Untreated			CIS	0.58	0.3
7507300	none	1	53.9521	Replication	-0.526247	Untreated			CIS	1.27	1.7
7507400	none	1	52.9035	Replication	-0.552708	Untreated			CIS	0.19	1.5
7507500	none	1	34.5517	Replication	-0.509638	Untreated			CIS	4.78	0.2
7607600	none	1	53.7029	Replication	-0.567723	Untreated			PP	6.86	2.1
7607700	none	1	41.1444	Replication	-0.525635	Untreated			RR	7.22	2.4
7607800	none	1	43.7344	Replication	-0.565619	Untreated			CIS	1.31	1.9
7607900	none	0	48.3833	Replication	-0.562617	Untreated			CIS	1.8	0.5
7608200	none	0	40.0438	Replication	-0.41976	Untreated			CIS	3.89	0.2
7608300	none	0	23.2005	Replication	-0.550245	Untreated			CIS	3.53	0.2
7608400	none	1	33.7084	Replication	-0.352955	Untreated			CIS	2.36	0.3
7608500	none	0	34.4339	Replication	-0.5588	Untreated			CIS	2.36	1
7608900	none	1	36.6489	Replication	-0.596136	Untreated			CIS	1.96	0.4
7609100	none	0	45.0021	Replication	-0.567379	Untreated			CIS	1.23	0.6
7609300	none	1	41.5715	Replication	-0.527977	Untreated			CIS	1.49	0.2
7609500	none	1	49.4593	Replication	-0.38145	Untreated			RR	0.26	0.9
7609600	none	1	44.2245	Replication	-0.531817	Untreated			RR	1.31	3
7609800	none	1	35.1513	Replication	-0.286261	Untreated			CIS	2.26	0.2
7609900	Interferon beta	0	33.4511	Replication	-0.255487	Betaferon	1b	944	RR	2.5	3.3
7610500	none	1	47.6715	Replication	-0.524607	Untreated			CIS	1.03	9.2
7610600	none	1	51.7563	Replication	-0.548504	Untreated			CIS	0.2	1.7
7611000	none	1	46.5544	Replication	-0.551156	Untreated			RR	0.31	1.9
7711400	Interferon beta	1	49.5469	Replication	-0.339614	Betaferon	1b	33	RR	2.36	1.3
7711800	none	0	45.5031	Replication	-0.586247	Untreated			CIS	1.16	1.5
AU-019-0198	Interferon beta	1	46.9	Discovery	-0.318581	Avonex	1a	2736	SP	8.73667	21.306
AU-009-0034	none	1	69.7	Discovery	-0.557682	Untreated			SP	8.24929	42.7652
AU-009-0684	none	1	65.2	Discovery	-0.508521	Untreated			SP	9.23273	39.1266
AU-011-0085	none	1	73	Discovery	-0.281445	Untreated			RR	0.741739	19.9179
AU-009-0502	none	1	59.2	Discovery	-0.570114	Untreated			SP	7.89455	26.4285
AU-009-0060	none	1	53.6	Discovery	-0.413759	Untreated			SP	9.51133	32.4873
AU-011-0127	none	1	60.7	Discovery	-0.58151	Untreated			SP	7.26	25.024
AU-017-0216	none	1	64.8	Discovery	-0.497295	Untreated			RR	1.76937	33.1198
AU-009-0601	none	1	33.3	Discovery	-0.451393	Untreated			RR	1.28333	13.796
AU-009-0315	none	1	60.5	Discovery	-0.50878	Untreated			RR	8.48308	31.3347
AU-009-0185	none	1	69.8	Discovery	-0.583743	Untreated			RR	1.555	24.449
AU-019-0255	Interferon beta	1	36.1	Discovery	-0.410166	Betaferon	1b	1834	RR	0.7625	15.8987
AU-011-0046	Interferon beta	1	39.1	Discovery	-0.429809	Avonex	1a	157	RR	2.32333	13.7084
AU-009-0344	none	1	48.4	Discovery	-0.549179	Untreated			SP	9.44833	24.5832
AU-011-0337	none	1	62.2	Discovery	-0.57557	Untreated			RR	7.9875	45.3552
AU-009-0317	none	1	52.2	Discovery	-0.438331	Untreated			RR	1.58667	23.2635
AU-019-0415	none	1	46.3	Discovery	-0.411794	Untreated			RR	7.39167	12.4983
AU-019-0130	none	1	57.9	Discovery	-0.562107	Untreated			RR	1.51556	18.9651
AU-017-0376	none	1	55.7	Discovery	-0.553623	Untreated			SP	7.604	23.1211
AU-019-0185	none	1	48	Discovery	-0.555975	Untreated			RR	1.46286	21.8426
AU-011-0287	none	1	54.9	Discovery	-0.532143	Untreated			RR	1.14923	18.653
AU-017-0091	none	1	61.1	Discovery	-0.478165	Untreated			SP	9.33333	40.5421
AU-017-0463	none	1	61.3	Discovery	-0.540267	Untreated			RR	1.6075	9.82341
AU-011-0226	none	1	35.5	Discovery	-0.579214	Untreated			RR	8.25292	19.822
AU-009-0175	none	1	53.2	Discovery	-0.594426	Untreated			RR	1.22687	19.2005
AU-019-0086	Interferon beta	1	58	Discovery	-0.424352	Avonex	1a	840	RR	1.422	33.1992
AU-019-0133	none	1	43.4	Discovery	-0.591436	Untreated			RR	1.2675	16.731
AU-009-0515	Interferon beta	1	47.4	Discovery	-0.22753	Rebif [44]	1a	2382	RR	1.55591	12.2738
AU-019-0199	none	1	56.9	Discovery	-0.333526	Untreated			SP	8.09714	37.0294
AU-017-0170	none	1	68.5	Discovery	-0.562179	Untreated			RR	0.386429	29.3771
AU-019-0285	none	1	35.6	Discovery	-0.53495	Untreated			SP	9.26588	22.1848
AU-009-0095	none	1	56.7	Discovery	-0.582751	Untreated			SP	8.95682	42.1027
AU-011-0277	none	1	54.2	Discovery	-0.520877	Untreated			SP	9.19364	40.2793
AU-017-0305	none	1	64.9	Discovery	-0.601967	Untreated			RR	0.527273	15.5811
AU-019-0010	none	1	39.8	Discovery	-0.279083	Untreated			SP	9.12273	24.2026
AU-011-0101	none	1	26.9	Discovery	-0.495995	Untreated			RR	9.695	30.1656
AU-019-0071	Interferon beta	1	40.8	Discovery	-0.455775	Avonex	1a	1273	RR	0.505	11.8084
AU-009-0318	Interferon beta	1	72.2	Discovery	-0.230844	Rebif [44]	1a	2385	SP	6.995	28.3532
AU-009-0066	none	1	59.4	Discovery	-0.60099	Untreated			RR	0.857333	15.1567
AU-011-0148	none	1	55.4	Discovery	-0.542566	Untreated			RR	0.59625	36.3203
AU-009-0597	none	1	62.6	Discovery	-0.349981	Untreated			SP	8.713	31.4689
AU-017-0277	none	1	42.4	Discovery	-0.544673	Untreated			SP	8.14395	17.3443
AU-009-0217	Interferon beta	1	60	Discovery	-0.49275	Betaferon	1b	3955	RR	0.998947	16.4901
AU-019-0123	Interferon beta	1	52.8	Discovery	-0.346806	Rebif [44]	1a	2532	RR	1.171	12.3368
AU-009-0049	Interferon beta	1	57.1	Discovery	-0.442593	Plegridy		7	RR	2.26769	17.0897
AU-011-0204	Interferon beta	1	43.2	Discovery	-0.346382	Betaferon	1b	4162	RR	8.41517	28.2245
AU-009-0533	none	1	58.5	Discovery	-0.643516	Untreated			SP	7.11778	26.0534
AU-019-0171	Interferon beta	1	37.3	Discovery	-0.361424	Rebif [44]	1a	2101	RR	1.594	10.9596
AU-019-0190	Interferon beta	1	37.1	Discovery	-0.434528	Avonex	1a	198	RR	2.12217	9.89459
AU-019-0249	none	1	51.3	Discovery	-0.449071	Untreated			SP	8.32286	39.3155
AU-017-0508	none	1	62.6	Discovery	-0.551395	Untreated			RR	2.58	33.5606
AU-019-0043	none	1	44.8	Discovery	-0.585718	Untreated			SP	9.44	26.1985
AU-011-0175	none	1	44	Discovery	-0.589588	Untreated			RR	0.877857	35.8604
AU-011-0125	none	1	47.8	Discovery	-0.547613	Untreated			RR	1.41267	20.7803
AU-017-0007	none	1	53	Discovery	-0.47902	Untreated			SP	9.62167	27.2361
AU-009-0228	none	1	47.2	Discovery	-0.588963	Untreated			SP	9.45909	27.0801
AU-011-0069	none	1	57.1	Discovery	-0.533755	Untreated			SP	7.01458	45.0459
AU-009-0413	none	1	36.9	Discovery	-0.544569	Untreated			RR	0.743158	13.18
AU-019-0259	Interferon beta	1	46.5	Discovery	-0.223817	Rebif [44]	1a	1834	RR	1.95091	18.3655
AU-009-0618	none	1	58.3	Discovery	-0.6119	Untreated			SP	7.58286	38.423
AU-019-0024	Interferon beta	1	49.4	Discovery	-0.271857	Rebif [44]	1a	1791	RR	0.619	11.9179
AU-017-0259	none	1	70.6	Discovery	-0.573099	Untreated			SP	7.716	20.1205
AU-011-0097	none	1	36.7	Discovery	-0.576491	Untreated			RR	8.75071	23.7426
AU-019-0261	none	1	36.3	Discovery	-0.550701	Untreated			RR	1.58286	9.24025
AU-009-0461	none	1	55.1	Discovery	-0.584535	Untreated			RR	0.871818	23.4716
AU-011-0064	Interferon beta	1	61.6	Discovery	-0.362163	Avonex	1a	2261	SP	8.92643	28.4545
AU-009-0375	none	1	59.6	Discovery	-0.593276	Untreated			SP	7.80833	32.835
AU-011-0150	none	1	59.1	Discovery	-0.569139	Untreated			SP	8.65333	37.4073
AU-019-0238	Interferon beta	1	53.3	Discovery	-0.325472	Avonex	1a	491	RR	2.38333	16.7885
AU-019-0151	Interferon beta	1	41.6	Discovery	-0.474044	Rebif [44]	1a	1369	RR	0.976429	21.2183
AU-017-0588	Interferon beta	1	55.4	Discovery	-0.332061	Betaferon	1b	1974	RR	1.60067	22.8912
AU-017-0065	none	1	43.6	Discovery	-0.485236	Untreated			SP	8.238	22.4641
AU-009-0462	none	1	51.6	Discovery	-0.593912	Untreated			RR	9.1575	27.8741
AU-009-0072	none	1	62	Discovery	-0.461868	Untreated			SP	8.41833	22.486
AU-019-0296	Interferon beta	1	30.9	Discovery	-0.295343	Rebif [44]	1a	336	RR	1.52929	8.68994
AU-019-0075	none	1	50.6	Discovery	-0.573097	Untreated			RR	1.156	18.6995
AU-009-0036	none	1	59.9	Discovery	-0.578317	Untreated			SP	9.17864	32.2601
AU-009-0803	none	1	39.2	Discovery	-0.517083	Untreated			RR	8.79462	15.4387
AU-009-0728	none	1	34.7	Discovery	-0.465221	Untreated			RR	0.918	10.2916
AU-017-0219	none	1	56.3	Discovery	-0.501353	Untreated			RR	2.13789	13.7769
AU-011-0013	none	1	51.7	Discovery	-0.551347	Untreated			SP	9.33273	27.0116
AU-019-0177	none	1	32.7	Discovery	-0.513208	Untreated			RR	8.05529	15.6112
AU-011-0216	Interferon beta	1	53.9	Discovery	-0.586136	Betaferon	1b	85	RR	0.959474	10.883
AU-011-0357	none	1	50.8	Discovery	-0.547714	Untreated			SP	8.895	13.7029
AU-009-0422	none	1	51.5	Discovery	-0.41048	Untreated			SP	9.55778	38.6393
AU-019-0106	none	1	52.1	Discovery	-0.573616	Untreated			SP	9.74333	39.5784
AU-019-0265	none	1	52.3	Discovery	-0.57413	Untreated			RR	2.02	25.1444
AU-009-0312	none	1	54.9	Discovery	-0.50413	Untreated			RR	0.54	11.603
AU-009-0966	none	1	43.8	Discovery	-0.544179	Untreated			RR	1.31714	17.5934
AU-017-0364	none	1	62.8	Discovery	-0.489046	Untreated			RR	6.996	34.4832
AU-017-0271	none	1	59.6	Discovery	-0.528374	Untreated			SP	9.60143	26.2615
AU-019-0200	none	1	55.7	Discovery	-0.561156	Untreated			SP	9.3475	31.6496
AU-011-0142	Interferon beta	1	44.2	Discovery	-0.590663	Rebif [44]	1a	1356	RR	2.44933	27.5428
AU-019-0270	Interferon beta	1	32.7	Discovery	-0.291708	Betaferon	1b	474	RR	1.60333	10.6721
AU-009-0158	none	1	47.6	Discovery	-0.526029	Untreated			RR	1.53429	31.2142
AU-017-0365	Interferon beta	1	49	Discovery	-0.548609	Betaferon	1b	2975	RR	0.339231	11.3566
AU-019-0467	none	1	60.3	Discovery	-0.54074	Untreated			RR	0.45875	23.8686
AU-009-0294	none	1	40	Discovery	-0.209038	Untreated			RR	0.83	14.6146
AU-011-0105	none	1	57.1	Discovery	-0.539756	Untreated			SP	9.01667	47.1321
AU-009-0448	none	1	26.8	Discovery	-0.485605	Untreated			RR	8.35545	12.1369
AU-009-0609	Interferon beta	1	61.4	Discovery	-0.543266	Betaferon	1b	3806	RR	9.04333	26.8747
AU-011-0022	Interferon beta	1	36.3	Discovery	-0.337178	Betaferon	1b	3210	SP	8.93583	20.3806
AU-011-0135	Interferon beta	1	37.7	Discovery	-0.272621	Rebif [44]	1a	1287	RR	8.96708	24.1506
AU-019-0360	none	1	48.5	Discovery	-0.594671	Untreated			RR	0.724	9.04038
AU-009-0173	none	1	59.2	Discovery	-0.513913	Untreated			SP	8.2475	22.1164
AU-009-0571	none	1	48.5	Discovery	-0.480496	Untreated			RR	9.6	34.3628
AU-019-0277	Interferon beta	1	55.7	Discovery	-0.326078	Betaferon	1b	701	RR	0.464286	12.167
AU-009-0561	none	1	38.4	Discovery	-0.562994	Untreated			RR	1.942	12.2081
AU-011-0220	Interferon beta	1	63.4	Discovery	-0.361059	Plegridy		596	RR	1	10.8857
AU-019-0519	Interferon beta	1	33.8	Discovery	-0.303555	Betaferon	1b	728	RR	1.925	10.7652
AU-011-0126	none	1	43.5	Discovery	-0.49766	Untreated			RR	2.15714	12.783
AU-009-0666	none	1	47.8	Discovery	-0.589457	Untreated			RR	2.44067	10.7187
AU-019-0316	Interferon beta	1	39.2	Discovery	-0.529538	Betaferon	1b	302	RR	1.18375	10.5544
AU-019-0033	none	1	51.7	Discovery	-0.533351	Untreated			RR	1.155	10.3984
