# Supplementary material for: Interferon beta treatment is a potent and targeted epigenetic modifier in multiple sclerosis
Source: Front Immunol. 2023 May 30;14:1162796. doi: 10.3389/fimmu.2023.1162796 (PMC10266220; doi:10.3389/fimmu.2023.1162796)
Supplement: Supplementary file 5 [file Table_2.xlsx]

## Sheet: Supplementary_Table_2
Supplementary Table 2. All significant DMP identified in the combined cohort analysis
cpg index	Treated_Mean	Untreated_Mean	p_value	delta_beta	Absolute Delta Beta	Chromosome	Position	gene	feature	Is An Index CpG
cg13304609	0.814293	0.887365	4.08e-21	-0.0730716	0.0730716	1	79085162	IFI44L	TSS1500	0
cg03607951	0.30078	0.394869	1.28e-18	-0.0940892	0.0940892	1	79085586	IFI44L	TSS1500	0
cg13452062	0.516352	0.765481	9.01e-24	-0.249128	0.249128	1	79088559	IFI44L	5'UTR	1
cg05696877	0.382898	0.548984	1.89e-17	-0.166086	0.166086	1	79088769	IFI44L	5'UTR	0
cg16454924	0.952858	0.965437	5.57e-10	-0.0125793	0.0125793	1	79114951	IFI44	TSS1500	0
cg01079652	0.924267	0.955823	1.76e-15	-0.0315565	0.0315565	1	79118191	IFI44	Body	1
cg04268125	0.393276	0.445898	8.34e-09	-0.0526217	0.0526217	1	154579384	ADAR	TSS1500	1
cg13130398	0.869347	0.904559	1.9e-08	-0.0352118	0.0352118	1	174844397	RABGAP1L	TSS1500	0
cg09948374	0.640206	0.68724	1.13e-10	-0.0470334	0.0470334	1	174844517	RABGAP1L	5'UTR	0
cg23831685	0.763845	0.842096	5.63e-13	-0.0782503	0.0782503	1	174844547	RABGAP1L	5'UTR	1
cg25984164	0.701176	0.776786	1.74e-12	-0.07561	0.07561	1	174844560	RABGAP1L	5'UTR	0
cg26531432	0.713799	0.768449	3.72e-10	-0.0546502	0.0546502	1	174846466	RABGAP1L	5'UTR	0
cg25429619	0.556387	0.610216	3.45e-09	-0.0538286	0.0538286	1	174846521	RABGAP1L	5'UTR	0
cg01028142	0.75917	0.838294	1.99e-25	-0.0791239	0.0791239	2	7004578	CMPK2	Body	1
cg14595557	0.291264	0.334299	4.38e-12	-0.0430349	0.0430349	2	7006786	CMPK2	TSS1500	0
cg12172349	0.890588	0.913792	2.86e-13	-0.0232039	0.0232039	2	7016367	RSAD2	TSS1500	0
cg15346781	0.191461	0.216762	5.34e-10	-0.025301	0.025301	2	7017571	RSAD2	TSS1500	0
cg10549986	0.125013	0.191002	1.7e-18	-0.0659897	0.0659897	2	7018153	RSAD2	1stExon	1
cg10771443	0.103745	0.136973	3.04e-08	-0.033228	0.033228	2	7018855	RSAD2	Body	0
cg08888522	0.822233	0.884287	1.74e-20	-0.0620537	0.0620537	2	163172908	IFIH1	Body	1
cg21060789	0.960756	0.970346	4.17e-08	-0.00958944	0.00958944	2	163176242	IFIH1	TSS1500	0
cg12331471	0.0772836	0.110378	2.23e-13	-0.0330941	0.0330941	2	231282369	SP100	ExonBnd	1
cg22930808	0.486194	0.589021	6.01e-17	-0.102828	0.102828	3	122281881	PARP9	5'UTR	0
cg08122652	0.658753	0.746509	9.56e-20	-0.0877559	0.0877559	3	122281939	PARP9	5'UTR	0
cg00959259	0.364397	0.468892	1.17e-18	-0.104495	0.104495	3	122281975	PARP9	5'UTR	1
cg07815522	0.551721	0.631546	7.86e-18	-0.0798252	0.0798252	3	122282157	PARP9	5'UTR	0
cg26882438	0.501119	0.548426	6.22e-10	-0.0473064	0.0473064	3	122399120	PARP14	TSS1500	1
cg14750551	0.92469	0.940705	1.36e-08	-0.0160149	0.0160149	3	122401343	PARP14	Body	0
cg18686270	0.901948	0.925839	3.19e-08	-0.0238909	0.0238909	3	146258875	PLSCR1	5'UTR	0
cg06981309	0.294627	0.353492	4.51e-12	-0.0588645	0.0588645	3	146260954	PLSCR1	5'UTR	1
cg15065340	0.522553	0.56406	2.48e-08	-0.041507	0.041507	3	195632915	TNK2	5'UTR	1
cg05883128	0.379868	0.414245	1.4e-08	-0.0343773	0.0343773	4	169239131	DDX60	5'UTR	0
cg24678928	0.695009	0.790017	3.32e-20	-0.0950084	0.0950084	4	169240829	DDX60	TSS1500	1
cg06648848	0.959925	0.969365	2.4e-08	-0.00943967	0.00943967	4	169241145	DDX60	TSS1500	0
cg08818207	0.362156	0.399711	4.43e-08	-0.0375545	0.0375545	6	32820355	TAP1	Body	1
cg24154161	0.0129397	0.0168708	4.19e-08	-0.00393102	0.00393102	6	32820421	TAP1	Body	0
cg23209537	0.310493	0.333078	1.55e-08	-0.0225855	0.0225855	7	5463409	TNRC18	TSS1500	1
cg01264131	0.305375	0.332018	2.18e-08	-0.0266438	0.0266438	8	66749125	PDE7A	Body	0
cg06033320	0.488784	0.558808	1.65e-12	-0.0700234	0.0700234	8	66750110	PDE7A	Body	0
cg14864167	0.431148	0.513723	3.28e-13	-0.0825758	0.0825758	8	66751182	PDE7A	Body	1
cg11702942	0.725702	0.748037	5.37e-09	-0.0223354	0.0223354	8	144102584	LY6E	Body	1
cg16400320	0.902125	0.919513	5.59e-09	-0.0173887	0.0173887	8	144105210		IGR	0
cg06120302	0.0461553	0.0569703	4.69e-09	-0.010815	0.010815	9	100880366	TRIM14	Body	1
cg06188083	0.358184	0.435022	1.53e-17	-0.0768383	0.0768383	10	91093005	IFIT3	Body	1
cg05552874	0.475137	0.549885	2.51e-14	-0.0747474	0.0747474	10	91153143	IFIT1	Body	1
cg10552523	0.230314	0.264378	7.39e-08	-0.0340633	0.0340633	11	313478	IFITM1	TSS1500	1
cg08926253	0.485077	0.525548	3e-09	-0.0404718	0.0404718	11	614761	IRF7	Body	1
cg22016995	0.958196	0.966914	5.72e-10	-0.00871799	0.00871799	11	614787	IRF7	Body	0
cg03135704	0.0492463	0.0567326	4.41e-08	-0.00748632	0.00748632	11	5712109	TRIM22	5'UTR	1
cg27456769	0.873683	0.895336	1.7e-08	-0.0216531	0.0216531	12	3979720	PARP11	Body	0
cg14943355	0.381876	0.43458	1.4e-10	-0.0527047	0.0527047	12	3980704	PARP11	5'UTR	1
cg04708790	0.895638	0.867443	1.22e-08	0.0281946	0.0281946	12	113355675	OAS1	3'UTR	0
cg12877361	0.845228	0.8003	4.74e-13	0.044928	0.044928	12	113356935	OAS1	Body	1
cg19371652	0.197604	0.225159	2.77e-11	-0.0275549	0.0275549	12	113415883	OAS2	TSS1500	1
cg16399664	0.0261616	0.0320097	3.98e-08	-0.00584807	0.00584807	12	113417284	OAS2	Body	0
cg26505274	0.706299	0.610296	9.16e-21	0.0960029	0.0960029	12	121474114	OASL	Body	1
cg25000308	0.968951	0.961348	2.44e-09	0.00760315	0.00760315	13	43462501	EPSTI1	Body	0
cg06146977	0.928135	0.901271	4.63e-13	0.0268637	0.0268637	13	43469464	EPSTI1	Body	0
cg12439472	0.400098	0.530142	7.1e-13	-0.130043	0.130043	13	43565399	EPSTI1	Body	1
cg03753191	0.0571996	0.0830444	2.23e-16	-0.0258448	0.0258448	13	43566902	EPSTI1	TSS1500	0
cg06562969	0.474173	0.533343	3.35e-12	-0.0591699	0.0591699	13	43567153	EPSTI1	TSS1500	0
cg25998594	0.859698	0.889593	2.24e-10	-0.0298951	0.0298951	14	24632095	IRF9	Body	1
cg10778971	0.84566	0.87323	3.46e-09	-0.0275702	0.0275702	14	94577101	IFI27	5'UTR	1
cg03425812	0.377412	0.455569	1.53e-09	-0.0781578	0.0781578	15	45005363	B2M	Body	1
cg12828896	0.337396	0.412007	1.71e-10	-0.0746104	0.0746104	15	45005365	B2M	Body	0
cg27537252	0.334237	0.390717	1.25e-09	-0.0564806	0.0564806	15	45006400	B2M	Body	0
cg23197137	0.835004	0.856435	9.75e-10	-0.0214304	0.0214304	17	76348058		IGR	0
cg07878065	0.0345957	0.0572295	3.34e-14	-0.0226338	0.0226338	18	2641871		IGR	0
cg07362849	0.091317	0.11584	4.29e-12	-0.0245232	0.0245232	19	17516901	BISPR	Body	1
cg23352030	0.707935	0.645403	2.16e-13	0.0625325	0.0625325	20	62198469	PRIC285	Body	1
cg16785077	0.779812	0.810408	4.64e-09	-0.030596	0.030596	21	42791867	MX1	TSS1500	0
cg13155430	0.819312	0.894295	1.11e-21	-0.0749824	0.0749824	21	42795929	MX1	5'UTR	0
cg22862003	0.503047	0.57639	3.71e-16	-0.0733429	0.0733429	21	42797588	MX1	TSS1500	0
cg26312951	0.196545	0.273266	4.45e-22	-0.0767213	0.0767213	21	42797847	MX1	TSS200	0
cg17986793	0.0958069	0.120333	8.56e-10	-0.0245261	0.0245261	21	42797899	MX1	TSS200	0
cg22485558	0.105806	0.124894	1.8e-10	-0.0190878	0.0190878	21	42797918	MX1	TSS200	0
cg12359279	0.018508	0.0245891	1.38e-11	-0.00608109	0.00608109	21	42797953	MX1	TSS200	0
cg21549285	0.584286	0.714337	9.99e-19	-0.130051	0.130051	21	42799141	MX1	5'UTR	1
cg14293575	0.793373	0.842125	2.41e-09	-0.0487525	0.0487525	22	18635460	USP18	5'UTR	1
cg16644494	0.730247	0.764177	1.81e-09	-0.0339301	0.0339301	22	50971601	ODF3B	TSS1500	1
cg05523603	0.548702	0.604148	7.46e-10	-0.0554461	0.0554461	22	50973101		IGR	0
