# Supplementary material for: Interferon beta treatment is a potent and targeted epigenetic modifier in multiple sclerosis
Source: Front Immunol. 2023 May 30;14:1162796. doi: 10.3389/fimmu.2023.1162796 (PMC10266220; doi:10.3389/fimmu.2023.1162796)
Supplement: Supplementary file 6 [file Table_3.xlsx]

## Sheet: Supplementary_Table_2
Supplementary Table 3: Effect size of all cell-specific DMPs identified in the combined group. Non-significant CS DMPs have been zero-ed
CpG Index	Monocyte	Dendritic Cells	Macrophage	Neutrophils	Treg	Tnaive	Tmem	CD8	NK	Bcell
cg13304609	-6.82338	-24.9796	0	-1.48864	0	-9.00822	-9.02312	-9.40638	0	-15.165
cg03607951	-5.0291	-19.1386	0	-1.17431	-25.7833	-6.45004	-6.54712	-6.95083	0	-11.232
cg13452062	-13.7321	-50.4462	0	-2.98559	-64.251	-16.9355	-18.7599	-18.5398	0	-28.3404
cg05696877	-8.11677	-29.0702	0	-1.76533	-39.0712	-9.84046	-11.1724	-11.1722	0	-16.761
cg16454924	0	0	0	0	0	0	0	0	0	0
cg01079652	-5.76822	-20.4413	0	-1.21318	0	-7.31914	-7.40703	-7.96365	0	-12.2114
cg04268125	-2.6547	0	0	-0.55668	0	0	-3.79291	0	0	0
cg13130398	0	0	0	-0.88796	0	0	0	0	0	0
cg09948374	-2.46058	-9.35908	0	-0.53691	0	0	-3.36896	-3.43031	0	-5.09932
cg23831685	-5.59915	-22.1299	0	-1.21549	0	0	-7.11816	-7.20553	0	0
cg25984164	-4.85371	-18.6708	0	-1.03938	0	0	-6.56492	-6.61972	0	-10.0536
cg26531432	-3.33781	0	0	-0.739061	0	0	0	0	0	0
cg25429619	-2.7425	0	0	-0.583166	0	0	-3.51873	0	0	0
cg01028142	-5.75596	-21.8385	0	-1.27596	-29.4554	-7.17823	-7.95276	-7.89709	0	-12.708
cg14595557	-2.48628	-9.81058	0	-0.59791	0	-3.01967	-3.37435	-3.74216	0	-6.0114
cg12172349	-3.28449	-11.331	0	-0.698472	0	0	-4.24778	-4.23104	0	-6.54649
cg15346781	-1.9838	-7.86532	0	-0.441981	0	-2.63524	-2.7283	-3.05217	0	-4.12868
cg10549986	-5.94765	-22.0277	0	-1.31172	-28.2756	-6.80958	-8.00937	-8.05453	0	-13.1174
cg10771443	0	0	0	-0.935816	0	0	0	-5.33802	0	-9.31518
cg08888522	-5.804	-21.2703	0	-1.28915	-32.1273	-7.48689	-7.71424	-7.89083	0	-13.088
cg21060789	0	0	0	0	0	0	0	0	0	0
cg12331471	-4.57482	-16.9324	0	-0.952446	0	-6.53231	-6.49057	-6.39327	0	-9.64863
cg22930808	-4.90505	-19.0481	0	-1.12037	-24.932	-6.69922	-6.62961	-6.54653	0	-11.3738
cg08122652	-4.75774	-17.5893	0	-1.00507	-21.8408	-6.18333	-6.48487	-6.3691	0	-9.88289
cg00959259	-5.03064	-20.0043	0	-1.16306	-24.8791	-6.8569	-6.96297	-6.86292	0	-11.123
cg07815522	-3.82796	-13.7648	0	-0.827669	-18.1988	-5.02192	-5.24552	-5.24398	0	-8.26118
cg26882438	-2.27773	-8.49309	0	-0.521492	0	-3.4216	-3.28911	-3.53618	0	-4.98757
cg14750551	0	0	0	0	0	0	0	0	0	0
cg18686270	0	0	0	-0.794313	0	0	0	0	0	0
cg06981309	-3.25781	-12.551	0	-0.807604	0	-4.50812	-4.35977	-4.38435	0	-7.49428
cg15065340	0	-8.27379	0	0	0	0	0	0	0	0
cg05883128	-1.87099	-6.98468	0	-0.373939	0	0	-2.67048	-2.63367	0	-3.72204
cg24678928	-5.63843	-21.0909	0	-1.25685	0	-6.69798	-7.59319	-7.85695	0	-11.867
cg06648848	0	0	0	0	0	0	0	0	0	0
cg08818207	-2.21257	0	0	-0.419018	0	-2.8743	-2.96849	-2.93937	0	-4.08936
cg24154161	0	0	0	0	0	0	0	0	0	0
cg23209537	0	0	0	0	0	0	0	0	0	0
cg01264131	-1.66503	-6.0537	0	-0.31973	0	0	-2.38205	-2.17624	0	-3.43864
cg06033320	-3.43798	-12.5094	0	-0.657753	0	-4.07803	-4.93948	-4.61492	0	-6.78879
cg14864167	-4.07783	-15.3799	0	-0.818845	0	-4.64499	-5.85018	-5.53771	0	-8.56497
cg11702942	-1.30774	0	0	-0.276223	0	0	-1.88521	0	0	0
cg16400320	0	0	0	0	0	0	0	0	0	0
cg06120302	-2.59442	0	0	-0.637239	0	-4.09619	-3.36832	-3.77187	0	-6.29853
cg06188083	-3.75002	-14.4883	0	-0.78477	0	-4.67263	-5.31846	-5.13804	0	-7.59489
cg05552874	-3.5576	-12.5167	0	-0.850731	-18.6565	-4.38737	-4.79287	-5.39269	0	-8.07952
cg10552523	-2.18271	0	0	-0.448709	0	0	-3.34256	-3.09558	0	0
cg08926253	-2.12219	-7.85208	0	-0.502297	0	0	-2.63367	-2.66213	0	-4.33228
cg22016995	0	0	0	0	0	0	0	0	0	0
cg03135704	0	-7.73777	0	0	0	0	0	-2.776	0	0
cg27456769	-2.62694	0	0	0	0	0	0	0	0	0
cg14943355	-2.69115	-9.66102	0	-0.561632	0	-3.79184	-3.86389	-3.41532	0	-5.58918
cg04708790	0	0	0	0.668312	0	0	0	0	0	0
cg12877361	2.60561	10.5611	0	0.604489	0	0	3.52078	3.36336	0	5.28641
cg19371652	-1.92202	-7.89182	0	-0.417074	0	-2.57546	-2.83534	-2.85175	0	-4.05079
cg16399664	0	0	0	0	0	0	0	0	0	0
cg26505274	4.41755	17.1079	0	0.953038	0	5.89466	6.1853	6.12018	0	9.29085
cg25000308	0	0	0	0	0	0	0	0	0	0
cg06146977	3.06888	11.7923	0	0.670279	0	0	4.21786	0	0	0
cg12439472	-6.4086	-23.3333	0	-1.45009	0	-8.43403	-8.70715	-8.73926	0	-12.7482
cg03753191	-4.8348	-19.6295	0	-1.01473	-22.7999	-6.28429	-6.74755	-6.11223	0	-9.91656
cg06562969	-3.05667	-11.0608	0	-0.606996	0	-3.62106	-4.25156	-4.05155	0	-5.63201
cg25998594	-3.47477	-12.4514	0	-0.689675	0	0	-4.68514	-4.45473	0	-7.00793
cg10778971	-2.98764	-12.1844	0	-0.646318	0	-4.55527	-3.96822	-3.83461	0	-6.3091
cg03425812	-3.93587	0	0	-0.777289	0	0	-5.39371	-5.16637	0	-8.05458
cg12828896	-3.92982	0	0	-0.784094	0	-5.51808	-5.31225	-5.12237	0	-8.03092
cg27537252	-3.06108	0	0	-0.603609	0	0	-4.2829	-4.01454	0	-6.24334
cg23197137	-1.8555	0	0	-0.454696	0	0	0	0	0	0
cg07878065	-6.4701	-25.9439	0	-1.38047	-31.093	-8.06345	-9.64726	-8.52284	0	-13.7164
cg07362849	-3.2605	-13.1494	0	-0.743485	0	-4.854	-4.41002	-4.42244	0	-6.87221
cg23352030	3.07177	10.6018	0	0.652836	0	0	3.65106	0	0	6.03893
cg16785077	-2.30511	-8.822	0	-0.503722	0	0	-3.24071	-3.22693	0	0
cg13155430	-7.10527	-26.7059	0	-1.53872	-34.453	-8.5265	-10.2798	-9.32001	0	-15.1124
cg22862003	-3.35447	-12.5428	0	-0.748235	0	-4.37861	-4.64571	-4.67953	0	-7.0816
cg26312951	-5.13514	-19.3202	0	-1.11113	-23.4934	-6.70918	-7.08679	-7.04031	0	-10.4442
cg17986793	-2.73638	0	0	-0.620941	0	0	-3.91576	0	0	0
cg22485558	-2.09173	-8.33118	0	-0.488268	0	0	-3.02474	-3.02387	0	-4.47028
cg12359279	-3.19018	-13.4102	0	-0.690206	0	-4.40429	-4.69346	-4.65102	0	-6.74963
cg21549285	-6.5411	-23.4531	0	-1.39086	-33.4105	-7.40894	-9.00676	-8.83392	0	-13.1246
cg14293575	-4.3517	0	0	-0.8103	0	0	-6.24277	-5.74008	0	-8.34722
cg16644494	-2.07806	-9.41328	0	-0.513332	0	0	-2.80018	-2.82708	0	-4.73953
cg05523603	-2.79493	-11.056	0	-0.673205	0	0	-3.59896	0	0	-5.8972
